# Supplementary material for: Introduction of a bone-centered three-dimensional coordinate system enables computed tomographic canine femoral angle measurements independent of positioning
Source: Front Vet Sci. 2022 Nov 24;9:1019215. doi: 10.3389/fvets.2022.1019215 (PMC9730830; doi:10.3389/fvets.2022.1019215)
Supplement: Supplementary Table 1 — Individual measurement results of the test for independency from femoral positioning. [file Table_1.XLSX]

## Sheet: Tabelle1
Results of the test for independency from positioning (n=39) of the femur(n=13) on the table by double oblique deviation from the z-axis in the scanner gantry: individual angular measurement results of observer 1 (two repeated measurements) and observer 2
Femur (n=13) and Scan (n=39)	Positioning of the Femur		FIA-NB			FIA-NC			FIA-NC			FTA- NC			FVA-td			FVA-pd
	Deviation from z-axis (degree)	O1 (1)	O1 (2)	O2	O1 (1)	O1 (2)	O2	O1 (1)	O1 (2)	O2	O1 (1)	O1 (2)	O2	O1 (1)	O1 (2)	O2	O1 (1)	O1 (2)	O2
11	0°	143.7	142.8	145.8	126.3	126.4	124.7	29.6	30.1	32.7	21.6	22.1	24.9	178.8	179.1	178.9	177.9	177.4	179.7
12	15°	141.6	142.1	141.9	128.2	127.6	127.1	32.6	31.4	30.6	22.4	22.4	22	178.5	179.2	178.2	177.8	177.3	178.4
13	45°	141.8	142.4	142.4	125	125.4	132.2	30.2	30.8	30.4	24.3	23.2	23.4	178.8	178.8	177.9	177.6	177.2	178.4
21	0°	143.8	142.4	142.9	128.4	128.5	131.8	13.4	13.2	12.8	10.4	9.8	7.5	178.1	178.4	178.6	178.9	178.4	178.5
22	15°	140.8	141.1	141.9	125.1	127.1	131.3	13.8	13.6	12.1	9	9.5	10.5	178.6	178.4	179.1	178.9	178.9	179.2
23	45°	141.5	142.1	143.8	125.6	125.5	130.3	12	12.7	12.5	9.9	10.1	12.4	177.9	177.5	178.4	179.6	179.9	179.7
31	0°	143.5	143	143	129.7	129.6	126.3	33.5	33.4	29.1	20.3	19.7	19.1	178.5	178.2	178.3	179.8	179.9	179.1
32	15°	141.5	142.1	142.2	129.9	129.6	126.6	33.2	33.4	31.2	19.7	19.4	17.8	179	178.4	178.3	179.3	179.3	179.6
33	45°	143.3	142.8	140.6	130.9	129.9	125.7	30.9	32	29.6	19.6	19.5	21.9	178.8	178.5	179.2	179.3	179.5	179.8
41	0°	145.1	144.4	145.2	125.3	125.5	130.2	30.6	31.1	29.8	23.8	24.1	24.4	178.5	178.5	178.7	179.4	179.9	179.1
42	15°	139.9	144.9	145	125.7	125.7	129.3	32.8	31.8	31.3	23.1	23.5	26.4	178.3	178	178.4	178.7	178	179.6
43	45°	139.9	144.2	144.4	127	126.7	130.3	30.8	30.8	30.7	23.5	24	23.2	179	178.6	178.3	178.7	178.1	179.8
51	0°	132.3	132.4	133.9	126.8	126.9	121.3	33.8	33.2	32.4	17.9	20.5	28.9	178.4	178.4	171.9	179.2	177.4	173
52	15°	132.9	132.9	134.4	123.4	124.5	125.8	33	33.5	31	19.1	21.2	26.3	178.3	178.1	169	178.9	178.1	169.4
53	45°	128.3	129.9	134.1	123.6	124	120.4	34.3	33.9	33.9	24	23.4	26.1	178.7	179	167.5	179.6	178.7	168.7
61	0°	137.3	137.4	142.7	121.9	122.3	121.7	18.4	19	17.6	10.8	11.4	16.8	177.2	178.1	179.3	178.2	178.4	178.8
62	15°	139.1	138.8	140.9	120.8	120.8	125.6	19.8	19.3	20.3	12.2	12.5	17.2	177.3	177.9	176.7	176.9	176.8	177.2
63	45°	137	137.1	141.9	123.9	122.9	123.8	20.6	19.9	20.9	12.3	12.2	12.8	178	177.5	175.6	177.3	177	177.9
71	0°	143.6	142	144.9	116.1	116.5	128.1	36.3	35.9	31.9	26	24.3	20.3	179.2	179.4	178.4	180.2	180.4	179.1
72	15°	139.3	140.1	140.9	119.2	117.9	127.2	34.4	34.8	31.3	22	24.1	25.4	179.1	179.4	179.1	179.1	180	179.7
73	45°	141	141.2	141.9	119.7	118.8	129	36.6	36.1	33.6	23.4	25.1	24.5	179.1	179.2	179.4	179.7	179.5	178.8
81	0°	142.5	142.2	145.6	133.4	133.4	133.2	20.8	20.6	20.2	10.1	11.3	17.8	181.3	182	179.6	181	181.1	176.1
82	15°	141	142.2	143.3	134.1	133.9	132.8	20.5	20.5	21.3	10.9	12.9	16.9	181.7	182.1	180	179.8	179.9	177.2
83	45°	140.2	141.5	145.7	130.8	132	132.7	22.4	21	23.6	12.3	12.8	16.9	181.1	181.7	179.4	181	181.4	177.9
91	0°	150.2	150.1	151.6	127.9	127.8	133.2	32.4	32.5	28.3	21.1	21.7	22.1	183	182.9	184.5	184.3	184.5	186.5
92	15°	150.7	150.8	150.8	126.1	126.7	131.5	33.4	32.9	32.3	21.9	21.9	21.6	182.6	183.1	183	184.5	184.8	185.4
93	45°	148.7	149.8	151.8	126.2	126.4	135.9	34	33	32.6	23	22.4	22.6	183	183.2	183.6	184.5	185	185.5
101	0°	144	145.3	141.9	121.1	122	123.3	32.6	31.9	32.6	24	23.5	21.6	177.6	178	177.5	178	177.9	178.2
102	15°	146.4	145.9	143.6	125	123.4	127.6	31.3	31.4	32.5	24.8	24.2	22.1	177.5	178.5	172	178.8	178.4	172.9
103	45°	144.7	145	140.2	125.4	124.5	127.1	32.6	32.2	33.6	24.5	24	24.8	177.3	178.4	172.7	178.1	178.3	173.3
111	0°	141.2	141	137	121.3	121.3	124.8	26.6	26.5	22.1	15.1	14.7	15.3	180.5	182	181.7	180.4	180.5	180.8
112	15°	138	140.1	137.2	120.5	120.5	130.3	25	25.5	23.8	14	14.4	15.9	180.2	181.2	179	179.6	180.1	181.5
113	45°	137.1	138.3	136.4	119.1	119.9	129.6	25	25.3	23.9	15.7	15.1	18.4	180.5	181.1	181	179.6	179.3	180.4
121	0°	144.7	144.5	144.4	118.9	118.8	131	34.1	34.4	31.7	20.9	20.5	21.4	181.7	181.4	178.5	179.1	179.2	179.2
122	15°	146.8	146	142.7	122.2	122.3	130.1	34.3	34.4	33	23.9	21.9	23	181.9	181.4	179.7	179.6	178.9	178.7
123	45°	140.6	141.1	141.9	124	123.9	130.4	34.1	34.1	32.8	21.7	21	20.1	181.9	181.8	177.9	180.6	179.3	177.1
131	0°	129.7	130.3	129.1	121.4	122	116.6	7.7	7.8	6.8	5.4	5.6	5.5	187.3	187.2	179.6	176.8	176.1	180.5
132	15°	131.1	131.4	129.4	122	122.3	121.8	7.4	7.3	11	5.2	5.3	5.5	187.2	187.3	179.5	177	176.3	180.9
133	45°	132.3	132.4	127.9	123.8	123.1	122	7.5	7.1	9.8	6.3	5.9	4.3	187.3	187.5	179.9	176.8	177	180.9
